# Supplementary material for: Sleeve gastrectomy improves lipid dysmetabolism by downregulating the USP20-HSPA2 axis in diet-induced obese mice
Source: Front Endocrinol (Lausanne). 2022 Dec 27;13:1041027. doi: 10.3389/fendo.2022.1041027 (PMC9831654; doi:10.3389/fendo.2022.1041027)
Supplement: Supplementary file 3 [file Table_2.xlsx]

## Sheet: Sheet1
Supplementary table S1. Specific sequences of primers used in real-time PCR
Gene	Primer sequence, 5ʹ-3ʹ			Species
USP20	F: TGGACTGCATAGGGGAGGTG R: ACTGGCAGGTTCCCTTAGATT	F3165	WB, IF, IP	mouse
USP20	F: CCTCACCTTGACTCCATAGGA R: CCCATAGGTTTGGTCCGGT	F3165	WB, IF, IP	human
HSPA2	F: TGAACCCCACAAACACCATCT R: AGGTAGGCTTCGGCGATCT	F3165	WB, IF, IP	mouse
HSPA2	F: TTGGACGGAAATTCGAGGATG R: AAATAGGCCGGGACCGTTATG	F3165	WB, IF, IP	human
Actin	F: GGCTGTATTCCCCTCCATCG R: CCAGTTGGTAACAATGCCATGT	F3165	WB, IF, IP	mouse
Actin	F: CATGTACGTTGCTATCCAGGC R: CTCCTTAATGTCACGCACGAT	F3165	WB, IF, IP	human
