# Supplementary material for: Sleeve gastrectomy improves lipid dysmetabolism by downregulating the USP20-HSPA2 axis in diet-induced obese mice
Source: Front Endocrinol (Lausanne). 2022 Dec 27;13:1041027. doi: 10.3389/fendo.2022.1041027 (PMC9831654; doi:10.3389/fendo.2022.1041027)
Supplement: Supplementary file 4 [file Table_3.xlsx]

## Sheet: Sheet1
Supplementary table S3. Information of expression vectors used in this study
Plasmids	Vectors			Sources
Flag-USP20	pEnter	F3165	WB, IF, IP	Vigene Biosciences
Myc-HSPA2	pCMV6	F3165	WB, IF, IP	Sino Biosciences
shUSP20#1	Plent-U6-shRNA-CMV	F3165	WB, IF, IP	Vigene Biosciences
shHSPA2#2	Plent-U6-shRNA-CMV	F3165	WB, IF, IP	Vigene Biosciences
