# Supplementary material for: Sleeve gastrectomy improves lipid dysmetabolism by downregulating the USP20-HSPA2 axis in diet-induced obese mice
Source: Front Endocrinol (Lausanne). 2022 Dec 27;13:1041027. doi: 10.3389/fendo.2022.1041027 (PMC9831654; doi:10.3389/fendo.2022.1041027)
Supplement: Supplementary file 5 [file Table_4.xlsx]

## Sheet: flag-usp20
Accession	Protein names	Gene names	MW [kDa]	Protein score	Sequence coverage (%)	# Unique Peptides	# Peptides	# PSMs	Abundances
P35579	Myosin-9	MYH9	226.4	1103	19	27	30	35	1.02065e+08
Q86YZ3	Hornerin	HRNR	282.2	652	10	8	8	14	1.34894e+07
P35580	Myosin-10	MYH10	228.9	571	12	16	19	20	2.20128e+07
P60709	Actin, cytoplasmic 1	ACTB	41.7	475	44	13	13	15	2.56438e+08
P38646	Stress-70 protein, mitochondrial	HSPA9	73.6	443	22	11	11	12	4.0066e+07
P02768	Albumin	ALB	69.3	402	15	9	9	14	1.15934e+09
Q02413	Desmoglein-1	DSG1	113.7	270	11	7	7	7	9.482e+06
P62805	Histone H4	H4C1	11.4	256	50	5	5	7	4.40666e+07
P62269	40S ribosomal protein S18	RPS18	17.7	230	30	6	6	7	186107252
Q71U36	Tubulin alpha-1A chain	TUBA1A	50.1	171	11	4	4	5	7.16403e+06
P07437	Tubulin beta chain	TUBB	49.6	163	13	4	4	4	4.80515e+06
A2NJV5	Immunoglobulin kappa variable 2-29	IGKV2-29	13.1	150	17	2	2	3	9.21491e+08
Q6UWP8	Suprabasin	SBSN	60.5	147	15	2	2	2	73176.1
P60660	Myosin light polypeptide 6	MYL6	16.9	133	23	3	3	3	2.33632e+07
P14923	Junction plakoglobin	JUP	81.7	122	6	3	3	3	930713
P12273	Prolactin-inducible protein	PIP	16.6	122	27	3	3	3	5.7396e+06
P68104	Elongation factor 1-alpha 1	EEF1A1	50.1	118	10	3	3	4	9.25087e+06
P54652	Heat shock-related 70 kDa protein 2	HSPA2	70	115	4	2	2	2	6.20988e+06
Q8WWI1	LIM domain only protein 7	LMO7	192.6	109	2	3	3	3	2.57887e+06
Q5D862	Filaggrin-2	FLG2	247.9	93	1	2	2	2	1.9952e+06
P06753	Tropomyosin alpha-3 chain	TPM3	32.9	90	12	3	3	3	9.251e+06
Q16777	Histone H2A type 2-C	H2AC20	14	86	20	2	2	3	2.08042e+07
P46782	40S ribosomal protein S5	RPS5	22.9	83	7	1	1	1	935908
Q08188	Protein-glutamine gamma-glutamyltransferase E	TGM3	76.6	83	3	2	2	2	1.20535e+06
O00159	Unconventional myosin-Ic	MYO1C	121.6	83	2	2	2	2	1.79204e+06
P06702	Protein S100-A9	S100A9	13.2	78	38	3	3	3	2.6984e+06
Q96DA0	Zymogen granule protein 16 homolog B	ZG16B	22.7	78	8	1	1	1	655794
P05109	Protein S100-A8	S100A8	10.8	77	24	2	2	2	4.43918e+06
P01040	Cystatin-A	CSTA	11	76	18	1	1	1
Q13813	Spectrin alpha chain, non-erythrocytic 1	SPTAN1	284.4	71	0	1	1	1	552843
P59665	Neutrophil defensin 1	DEFA1	10.2	68	19	2	2	2	9132159
O94832	Unconventional myosin-Id	MYO1D	116.1	67	1	1	1	1	467145
Q01082	Spectrin beta chain, non-erythrocytic 1	SPTBN1	274.4	67	1	2	2	2	1.3784e+06
P81605	Dermcidin	DCD	11.3	67	17	2	2	2	1.29633e+07
O14950	Myosin regulatory light chain 12B	MYL12B	19.8	63	6	1	1	1	7.39381e+06
P25705	ATP synthase subunit alpha, mitochondrial	ATP5F1A	59.7	62	2	1	1	2	1.73113e+06
Q16778	Histone H2B type 2-E	H2BC21	13.9	62	16	2	2	2	59432474
P15924	Desmoplakin	DSP	331.6	61	0	1	1	1	439263
Q9NQH7	Xaa-Pro aminopeptidase 3	XPNPEP3	57	60	2	1	1	1	4098350
P01008	Antithrombin-III	SERPINC1	52.6	56	2	1	1	1	2463954
P39023	60S ribosomal protein L3	RPL3	46.1	53	2	1	1	1	653937
P31151	Protein S100-A7	S100A7	11.5	51	20	1	1	1	271972
Q15517	Corneodesmosin	CDSN	51.5	50	3	1	1	1	1787455
P11021	Endoplasmic reticulum chaperone BiP	HSPA5	72.3	49	2	1	1	1
P10599	Thioredoxin	TXN	11.7	48	12	1	1	1	3494437
P36957	Dihydrolipoyllysine-residue succinyltransferase component of 2-oxoglutarate dehydrogenase complex, mitochondrial	DLST	48.7	48	2	1	1	1	1.68084e+06
Q5T749	Keratinocyte proline-rich protein	KPRP	64.1	48	2	1	1	1	782959
P07339	Cathepsin D	CTSD	44.5	46	2	1	1	1	998403
P25311	Zinc-alpha-2-glycoprotein	AZGP1	34.2	43	3	1	1	1	2.83848e+06
P62987	Ubiquitin-60S ribosomal protein L40	UBA52	14.7	43	7	1	1	1	3672315
P16402	Histone H1.3	H1-3	22.3	42	5	1	1	1	4.72176e+06
P01706	Immunoglobulin lambda variable 2-11	IGLV2-11	12.6	42	6	1	1	1	790642
Q6UXN9	WD repeat-containing protein 82	WDR82	35.1	42	2	1	1	1	13039693
P05089	Arginase-1	ARG1	34.7	41	3	1	1	1	843641
P26373	60S ribosomal protein L13	RPL13	24.2	41	3	1	1	1	1.94565e+06
P46783	40S ribosomal protein S10	RPS10	18.9	40	5	1	1	1	319592
O60812	Heterogeneous nuclear ribonucleoprotein C-like 1	HNRNPCL1	32.1	40	4	1	1	1	436872
P62424	60S ribosomal protein L7a	RPL7A	30	39	2	1	1	1	887028
Q9UBC5	Unconventional myosin-Ia	MYO1A	118.3	39	1	1	1	1	798275
Q96P63	Serpin B12	SERPINB12	46.2	37	4	1	1	1	679034
P62249	40S ribosomal protein S16	RPS16	16.4	34	7	1	1	1	2.4217e+06
Q9NP55	BPI fold-containing family A member 1	BPIFA1	26.7	27	4	1	1	1	795519
Q8NH93	Olfactory receptor 1L3	OR1L3	36.6	24	2	1	1	1	1.42328e+06

## Sheet: flag-vector
Accession	Protein names	Gene names	MW [kDa]	Protein score	Sequence coverage (%)	# Unique Peptides	# Peptides	# PSMs	Abundances
P35579	Myosin-9	MYH9	226.4	913	16	21	24	27	53100000
Q86YZ3	Hornerin	HRNR	282.2	543	11	8	8	12	7920000
P60709	Actin, cytoplasmic 1	ACTB	41.7	453	27	9	9	11	113000000
P02768	Albumin	ALB	69.3	369	11	7	7	11	1020000000
P38646	Stress-70 protein, mitochondrial	HSPA9	73.6	299	19	10	10	10	31400000
P35580	Myosin-10	MYH10	228.9	275	7	8	11	11	7870000
P11142	Heat shock cognate 71 kDa protein	HSPA8	70.9	189	10	4	5	5	8590000
P12273	Prolactin-inducible protein	PIP	16.6	141	27	3	3	3	2840000
P62269	40S ribosomal protein S18	RPS18	17.7	132	30	5	5	5	108000000
Q96DA0	Zymogen granule protein 16 homolog B	ZG16B	22.7	127	12	2	2	2	4890000
P60660	Myosin light polypeptide 6	MYL6	16.9	114	23	3	3	3	11600000
P01040	Cystatin-A	CSTA	11	108	31	2	2	2	2790000
Q02413	Desmoglein-1	DSG1	113.7	107	4	3	3	3	1690000
Q5D862	Filaggrin-2	FLG2	247.9	99	1	2	2	2	2180000
P01614	Immunoglobulin kappa variable 2D-40	IGKV2D-40	13.3	99	11	1	1	2	281000000
P11021	Endoplasmic reticulum chaperone BiP	HSPA5	72.3	92	6	2	3	3	1920000
P14923	Junction plakoglobin	JUP	81.7	89	2	1	1	1	135000
Q16778	Histone H2B type 2-E	H2BC21	13.9	80	16	2	2	3	16500000
P29508	Serpin B3	SERPINB3	44.5	70	6	2	2	2	160000
P15924	Desmoplakin	DSP	331.6	68	1	2	2	2	1950000
P46782	40S ribosomal protein S5	RPS5	22.9	64	12	2	2	2	3320000
Q08188	Protein-glutamine gamma-glutamyltransferase E	TGM3	76.6	63	3	2	2	2	881000
P01857	Immunoglobulin heavy constant gamma 1	IGHG1	36.1	63	5	1	1	1	490000
O00159	Unconventional myosin-Ic	MYO1C	121.6	61	1	1	1	1	1190000
Q71U36	Tubulin alpha-1A chain	TUBA1A	50.1	59	5	2	2	2	829000
P46783	40S ribosomal protein S10	RPS10	18.9	59	5	1	1	1	256000
Q6UWP8	Suprabasin	SBSN	60.5	52	9	1	1	1	27400
P62249	40S ribosomal protein S16	RPS16	16.4	52	7	1	1	1	1550000
Q9NQH7	Xaa-Pro aminopeptidase 3	XPNPEP3	57	52	2	1	1	1	1910000
P62805	Histone H4	H4C1	11.4	51	10	1	1	1	1860000
P10599	Thioredoxin	TXN	11.7	51	12	1	1	1	2230000
P62829	60S ribosomal protein L23	RPL23	14.9	51	11	1	1	1	1550000
Q01469	Fatty acid-binding protein 5	FABP5	15.2	50	7	1	1	1	663000
O14950	Myosin regulatory light chain 12B	MYL12B	19.8	47	6	1	1	1	3460000
P59665	Neutrophil defensin 1	DEFA1	10.2	45	10	1	1	1	3930000
P62424	60S ribosomal protein L7a	RPL7A	30	44	2	1	1	1	725000
Q08554	Desmocollin-1	DSC1	99.9	44	2	1	1	1	1250000
P81605	Dermcidin	DCD	11.3	44	10	1	1	1	12400000
P68104	Elongation factor 1-alpha 1	EEF1A1	50.1	44	3	1	1	1	1200000
Q01082	Spectrin beta chain, non-erythrocytic 1	SPTBN1	274.4	43	0	1	1	1	3060000
P05089	Arginase-1	ARG1	34.7	43	3	1	1	1	736000
P16444	Dipeptidase 1	DPEP1	45.6	43	2	1	1	1	127000
P01008	Antithrombin-III	SERPINC1	52.6	43	2	1	1	1	2760000
Q15517	Corneodesmosin	CDSN	51.5	42	3	1	1	1	924000
A5YKK6	CCR4-NOT transcription complex subunit 1	CNOT1	266.8	42	0	1	1	1	2200000
P04040	Catalase	CAT	59.7	39	2	1	1	1	335000
P01706	Immunoglobulin lambda variable 2-11	IGLV2-11	12.6	37	6	1	1	1	834000
P25311	Zinc-alpha-2-glycoprotein	AZGP1	34.2	37	3	1	1	1	1640000
O94832	Unconventional myosin-Id	MYO1D	116.1	37	1	1	1	1	321000
P61626	Lysozyme C	LYZ	16.5	34	5	1	1	1	1210000
Q9NP55	BPI fold-containing family A member 1	BPIFA1	26.7	28	4	1	1	1	571000
P36957	Dihydrolipoyllysine-residue succinyltransferase component of 2-oxoglutarate dehydrogenase complex, mitochondrial	DLST	48.7	28	2	1	1	1	1360000
